# Supplementary material for: Effect of Dialysis on the Osmotic Pressure, Conductivity, and Rheology of Aqueous Polyelectrolyte Solutions
Source: ACS Appl Polym Mater. 2026 Jun 15;8(12):9288–96. doi: 10.1021/acsapm.6c00957 (PMC13316864; doi:10.1021/acsapm.6c00957)
Supplement: Supplementary file 1 [file ap6c00957_si_001.xlsx]

## Sheet: Figure 1
Figure 1. Reduced specific viscosity and dimensionless osmotic coefficient for aqueous dialyzed NaPSS (Mw= 1.2×10^6 g/mol) . Data adapted from Boris, D. C. (1996). Ph.D. thesis, University of Rochester, Rochester, NY.
2cs/fcp	ηsp/Nw(cpb3)1/2	πoncotic/cpkBT	π/cpkBT = (πoncotic/cpkBT) + (2cs/c)
[-]	[-]2	[-]	[-]
0	4.4538	-	-
0	2.83244	-	-
0	5.03627	-	-
0	2.4561	-	-
0	1.45664	-	-
0	0.833516	-	-
0	0.60068	-	-
0	0.511674	0.199176	0.199176
0	-	0.199695	0.199695
0	0.501789	0.188187	0.188187
0	0.535254	0.160217	0.160217
0	0.601941	0.14027	0.14027
0	0.748654	0.111753	0.111753
0	0.816342	0.0825106	0.0825106
0	0.784879	0.0714411	0.0714411
0	0.77497	-	-
0	0.475162	-	-
0	0.132171	-	-
0	0.0820161	-	-
0	0.0402842	-	-
0.00701853	0.47139	-	-
0.0140371	0.486081	0.159764	0.161687
0.0280741	0.583077	0.147211	0.151057
0.0561482	0.705578	0.113204	0.120896
0.112296	0.825851	0.109552	0.124937
0.224593	0.862414	0.0943366	0.125106
0.449186	0.661729	-	-
0.901144	0.340002	-	-
1.79564	0.231062	-	-
3.5957	0.101474	-	-
7.1914	0.0520315	-	-
0.0140371	-	-	-
0.0280202	-	-	-
0.0559331	0.507062	-	-
0.112296	0.490478	0.122638	0.138022
0.223904	0.504798	0.0913168	0.121992
0.447808	0.507274	0.0661364	0.127486
0.895616	0.469209	0.0422302	0.16493
1.79343	0.35087	0.0291601	0.27486
3.58686	0.212352	-	-
7.15615	0.112379	-	-
14.3123	-	-	-
28.6808	0.0304742	-	-
57.4746	0.0146299	-	-
0.132714	0.749644	-	-
0.266397	0.532378	-	-
0.532793	0.426702	0.0773884	0.150381
1.06559	0.337905	0.045047	0.191032
2.13117	0.246016	0.0210508	0.313022
4.26858	0.162675	0.00867555	0.593471
8.53716	0.100627	-	-
16.7992	0.0634277	-	-
33.5599	0.0443258	-	-
67.2744	0.0270798	-	-
133.932	0.0166959	-	-
0.626547	1.02033	-	-
1.24774	0.542709	0.0612004	0.232141
2.49975	0.280306	0.0318042	0.37427
4.9995	0.153454	0.0123965	0.697328
9.999	0.0853828	0.00413218	1.374
20.0254	0.0502416	0.00189934	2.74538
39.996	-	-	-
80.2118	-	-	-

## Sheet: Figure 2
Figure 2. Time dependence of dialysate conductivity for PDADMAC and PAAcDMAC samples.
PDADMAC 150K			PDADMAC 400K			PAAcDMAC 100K			PAAcDMAC 1600K			PAAcDMAC-PF 1600K
time (hr)	conductivity (μS/cm)	error	time (hr)2	conductivity (μS/cm)3	error​	time (hr)4	conductivity (μS/cm)5	error​​	time (hr)6	conductivity (μS/cm)7	error​​​	time (hr)8	conductivity (μS/cm)9	error​​​​
14.75	1126	180	16.03	568	58	24	471	36.3	26.47	480	70.5	12.75	781	91
23.75	101.6	19.35	40.37	176.2	18.5	46.33	105.3	6.85	70	14.98	1.09	17.5	604	66
45.5	35.9	3.3	48.78	106.1	8.15	72.33	39.4	4.3	118	3.42	0.19	19.5	254	31
67.5	24.8	0.25	65.53	64.7	4.55	78.83	22.3	2.35	121	3.74	0.39	37	14.6	1.65
94.25	17.65	2.125	113.63	20.3	2.05	143.33	9.4	0.35	125	3.47	0.36	58	12.5	1.25
166.62	10.26	1.18	161.13	11.83	0.915	165.33	6.02	0.01	128	3.97	0.5	66	7.78	0.76
183.25	9.59	0.96	197.57	8.71	0.355	175.83	7.83	0.83	142	3.82	0.09	132	3.18	0.879
209.25	8.78	0.94	216.25	8.04	0.76	192	5.91	0.61	150	3.71	0.43	158	3.25	0.295
215	8.35	0.87	231.17	7.93	0.87	245.33	6.68	0.24	174	3.5	0.37	182	2.97	0.35
234.5	8.72	1.02	451.9	6.57	0.62	310.83	5	0.55	190	3.67	0.45	209	2.87	0.335
383.5	7.2	0.76	532.82	7.76	0.9	333.83	4.25	0.48	212	3	0.33	212	2.86	0.26
408.75	6.5	1.9	558.25	6.94	0.68	365.83	5.28	0.57	223	3.5	0.41	228	3.06	0.335
431	8.91	0.905	580.68	6.68	0.73	408.02	4.38	0.46	248	3.22	0.34	251	2.7	0.475
499.25	8.46	0.78				417.83	4.02	0.06	250	3.35	0.39	255	2.65	0.3
504	6.23	0.715				437.43	4.72	0.52
520.75	7.37	0.185
527.75	6.25	0.475
545.25	6.16	0.64
553.25	5.58	0.71
567.58	6.5	0.71
576.8	5.38	0.56
594.8	5.88	0.69

## Sheet: Figure 3(a)
Figure 3(a). Concentration dependence of specific viscosity for dialyzed and not dialyzed PDADMAC samples.
PDADMAC 150K						PDADMAC 400K
dialyzed			not dialyzed			dialyzed			not dialyzed
ct (g/L)	ηsp	error	ct (g/L)	ηsp	error	ct (g/L)	ηsp	error	ct (g/L)	ηsp	error
0.10799	0.51249	0.01733	0.12096	0.29688	0.00666871	0.01941	0.11831	0.00304	0.0538	0.17506	0.00646205
0.20332	0.81033	0.00291	0.25202	0.66278	0.00224179	0.07769	0.45821	0.00583	0.07229	0.33952	0.00125172
0.47361	1.33322	0.00976	0.5125	0.90403	0.0114619	0.30945	1.22696	0.00167	0.11238	0.42245	0.00160155
0.49391	1.45023	0.00698265	0.96152	1.23479	0.00653448	0.58002	1.81173	0.00453	0.13681	0.519	0.00219097
0.51409	1.35714	-	0.96957	1.26663	0.00467607	0.67946	1.94007	0.00692742	0.27654	0.828	0.000608002
1.04834	2.04115	0.01098	2.14845	1.55509	0.0125077	1.35983	2.82097	0.164286	0.28375	0.96967	0.000347111
1.0537	2.12554	0.000960989	3.90219	2.33875	0.00400879	2.74292	3.95944	0.0584329	0.53837	1.16856	0.00206666
2.14434	2.92451	0.0821556	8.7688	3.79696	0.0043707	3.04496	4.16669	0.0126418	0.62606	1.39716	0.00479898
3.92615	3.76637	0.00880455	15.8924	5.44748	0.0147655	4.11698	4.88044	0.0632149	0.89121	1.86743	0.0246898
4.96611	3.88825	0.0194584				4.21067	5.2646	0.218439	1.26826	1.99101	0.00997064
19.6943	7.99101	0.0379375				6.07898	5.49706	0.261748	1.84504	2.43957	0.0165405
39.7125	12.191	0.057877				6.03083	6.34004	0.0387364	2.34226	2.89326	0.0221786
59.83	16.2967	-				8.73181	7.60361	0.627484	3.8808	3.67009	0.0195937
123.625	31.8858	0.00644239				12.5517	9.38855	0.209994	4.7044	4.25034	0.0181872
192.102	55.8922	0.0101321				18.1931	11.364	0.196543	5.40445	4.33127	0.00827507
						24.9512	15.0487	-	6.96429	5.28341	0.00230213
						36.3196	15.5151	-	13.8578	6.04597	0.00574961
						54.8914	20.3969	0.0773703	34.4183	12.0448	0.000941047

## Sheet: Figure 3(b)
Figure 3(b). Concentration dependence of specific viscosity for dialyzed and not dialyzed PAAcDMAC samples.
PAAcDMAC 100K						PAAcDMAC 1600K						PAAcDMAC-PF 1600K
dialyzed			not dialyzed			dialyzed			not dialyzed			dialyzed			not dialyzed
ct (g/L)	ηsp	error	ct (g/L)	ηsp	error	ct (g/L)	ηsp	error	ct (g/L)	ηsp	error	ct (g/L)	ηsp	error	ct (g/L)	ηsp	error
0.08485	0.03277	0.00612442	0.04667	0.01765	0.000242724	0.18674	1.61583	0.0731636	0.01467	0.03156	0.000389401	1.00695	2.85664	0.03452	0.01978	0.08438	0.000135464
0.12432	0.07064	0.00322441	0.09688	0.06147	0.0016933	0.32228	2.60539	0.0149288	0.03815	0.07748	0.000371309	1.56139	4.41617	0.209372	0.04127	0.17692	0.0086813
0.19798	0.13635	0.00679345	0.25736	0.17759	0.00569893	0.54364	3.23222	0.0774129	0.14211	0.20123	0.00302221	2.50756	5.6411	0.00731442	0.12065	0.4186	0.0207768
0.35637	0.23056	0.00559846	1.06218	0.30559	0.00177632	0.63091	3.01672	0.0518233	0.19198	0.3345	0.00732607	2.79116	7.00452	0.117393	0.24674	0.43267	0.0077886
0.55425	0.31653	0.00237276	2.2579	0.53934	0.00299633	0.90309	3.94786	1.00265	0.2057	0.41247	0.000691505	2.88235	6.38946	0.154827	0.20119	0.39288	0.00876692
1.02818	0.44977	0.00298394	4.1582	0.73446	0.00280164	0.94624	3.67068	0.186916	0.45835	0.49882	0.00465372	4.70654	8.9121	0.0429368	0.4013	0.86402	0.0166264
1.57517	0.59657	0.00862867	8.17758	0.97663	0.00542723	1.40908	5.02319	0.207177	0.60978	0.9578	0.00207451	5.46985	10.5684	0.0234862	0.64438	0.77758	0.00407893
1.78185	0.59807	0.00158587	12.8465	1.33727	0.0294618	1.87092	5.97117	0.0140586	0.90597	1.35729	0.0135825	6.30374	10.9578	0.815739	0.88586	1.26305	0.00223245
2.53853	0.72395	0.00492065	20.6405	1.8586	0.00943246	2.26633	7.33345	0.251676	1.37626	1.43952	0.0391645	7.32477	15.3203	0.188605	1.45643	1.6847	0.00284931
5.24107	1.08832	0.00683632	25.3351	1.93311	0.000851034	3.11146	5.85546	0.050866	2.3829	2.53211	0.00207367	9.94983	21.1712	0.213425	2.28904	2.30071	0.00212298
7.85637	1.74147	0.00921585	35.2787	2.74485	0.00697624	3.56558	8.985	0.282326	3.54139	2.77304	0.0046562	14.9873	40.7285	0.0193544	3.75366	3.34888	0.00518938
9.50646	1.38854	0.0124791	48.2539	3.58959	0.0187013	5.18832	11.0214	0.15181	7.42451	5.29848	0.00916778	17.6411	52.8236	0.0950044	7.86594	6.84524	0.10429
13.0067	1.74905	0.0241317	61.4579	5.18492	0.0611806	8.44554	13.6422	-	7.29339	5.9661	0.0332898	20.1905	66.4865	0.778361	9.78265	8.70923	0.09382
20.5075	2.32715	0.0208588	74.2813	5.76151	0.00891698	8.44554	17.5378	0.206522	14.9119	12.9591	0.00600929	25.2973	118.029	0.0109137	30.5974	36.5594	0.47271
25.5866	3.49816	0.00179853	142.523	13.8648	0.0747034				22.0071	21.541	0.0894577	32.4041	219.741	0.0345183	49.929	109.796	8.51826
25.7529	3.17527	0.00461253							33.3505	45.2895	0.387403	42.2006	700.022	-	81.1135	447.223	12.3806
34.5652	4.80915	0.0343675										55.7769	1599.06	-	99.6958	1059.4	38.3652
35.7612	3.68124	0.0212548
37.1267	3.04106	0.0198967
46.1847	5.76661	0.00817998
48.1375	6.00724	0.0184808

## Sheet: Figure 4(a) 
Figure 4(a). Osmotic coefficient of dialyzed and not dialyzed PDADMAC samples
PDADMAC 150K						PDADMAC 400K
dialyzed			not dialyzed			dialyzed			not dialyzed
ct (g/L)	osmotic coefficient (φ)	error	ct (g/L)	osmotic coefficient (φ)	error	ct (g/L)	osmotic coefficient (φ)	error	ct (g/L)	osmotic coefficient (φ)	error
1.29408	0.28457	0	1.97794	0.39743	0.0257217	3.04496	0.26468	0.0226591	1.97834	0.44378	4.13821e-09
2.44802	0.2971	0.0329215	2.46117	0.419	2.15033e-09	3.07434	0.28736	0.0347791	3.88008	0.42538	0.0259169
4.47344	0.3032	0.0360315	3.25622	0.3702	0.0154943	4.60164	0.24666	0.0191401	4.03202	0.46135	0.0242383
8.26742	0.29586	0.0389928	5.26546	0.39795	0.00956579	6.95181	0.27823	0.0347791	6.14346	0.44793	0.01597
15.1554	0.30843	0.00531775	8.91638	0.40809	0.00555225	8.73181	0.27689	0.0276893	6.88542	0.45275	0.00697771
27.8628	0.31239	0.00289247	15.6335	0.41384	1.26951e-09	13.5803	0.28486	0.011869	10.6387	0.43788	0.00457467
47.52	0.30427	0.0117027	28.0691	0.39691	0.00886705	27.1606	0.26735	0.0146879	13.0953	0.43383	0.0326781
53.7944	0.29963	0.0119853	46.179	0.39725	0.00216539	46.6667	0.26001	0.00950744	15.7153	0.44002	0.00617641
92.576	0.29753	0.0163381	79.7082	0.40396	0.000625574	53.0278	0.26445	0.00303963	17.2521	0.44353	0.00840316
82.7776	0.30766	0.0107096	104.6	0.40407	0.0032796	83.599	0.27147		22.9486	0.43869	0.00635001
107.022	0.2967	0.00903655	122.627	0.40559	0.00646659				28.7773	0.44032	0.0168131
									30.0011	0.44328	0.0160193
									34.925	0.44496	0.0137667
									52.2196	0.43487	0.00467027
									53.1045	0.44213	0.0045678
									53.5128	0.44678	0.00454817
									77.3321	0.43921	0.0227836
									99.3273	0.44039	0.00293797
									108.59	0.43639	0.0111619
									124.538	0.42992	0.0171357

## Sheet: Figure 4(b)
Figure 4(b). Osmotic coefficient of dialyzed and not dialyzed PAAcDMAC
PAAcDMAC 100K						PAAcDMAC 1600K						PAAcDMAC-PF 1600K
dialyzed			not dialyzed			dialyzed			not dialyzed			dialyzed			not dialyzed
ct (g/L)	osmotic coefficient (φ)	error	ct (g/L)	osmotic coefficient (φ)	error	ct (g/L)	osmotic coefficient (φ)	error	ct (g/L)	osmotic coefficient (φ)	error	ct (g/L)	osmotic coefficient (φ)	error	ct (g/L)	osmotic coefficient (φ)	error
4.18029	0.08644	0.0501329	4.62774	0.17692	2.77562e-08	3.11146	0.05513	0	2.46507	0.37191	7.0471e-09	2.8078	0.06953	0.0275528	9.99069	0.32341	0.00312432
7.89591	0.088	0.0408332	7.81558	0.16848	0.00474814	5.18832	0.06613	0	3.81568	0.35393	8.73352e-09	7.12818	0.05973	0.037538	12.93	0.33009	0.0181676
12.1384	0.09159	0.0265617	13.6777	0.19539	0.00266443	5.5698	0.0462	0.0466597	6.0028	0.36525	0.0050993	13.4021	0.05718	0.0202022	14.4436	0.32949	0.00115662
16.8737	0.07495	0.0124199	24.5888	0.17351	0.00300895	9.84063	0.0523	0	9.33356	0.36393	1.09656e-08	26.2097	0.04873	0.0205696	20.2991	0.32962	0.00196359
19.2693	0.08655	0.00836605	40.589	0.17015	0.00274353	17.4804	0.04465	0.0312211	13.941	0.36089	9.71965e-09	26.6667	0.05138	0.019852	20.3435	0.32093	0.00334266
34.5597	0.0758	0.00606399	50.3774	0.18112	0.0036593	26.0209	0.04615	0.00998756	20.6496	0.3604	0.0132233	54.6006	0.04835	0.0333456	25.1	0.32231	0.00421399
51	0.08335	0.0123425	50.0259	0.18708	8.67028e-08	37.1959	0.05995	0.0279478	31.6851	0.35357	0.00136691				25.6604	0.31471	0.00213253
51.6343	0.08266	0.0233377	69.8952	0.17583	0.00425377	49.8529	0.06006	0.025406	48.7092	0.35418	0.00553515				29.7686	0.32462	0.008705
71.6895	0.0756	0.0058466	107.646	0.1703	0.00138088	60.1675	0.04419	0.0259162	49.8	0.36408	0.0255415				30.0174	0.32421	0.00458229
107.671	0.07299	0.0155322				99.7202	0.04989	0.0234553	101.557	0.35834	0.00899925				42.2358	0.32823	0.00779271
															42.7043	0.3187	0.00502471
															51	0.32922	0.00618524
															58.3505	0.31725	0.00638639
															66.32	0.33253	0.0021472
															80.6544	0.32094	0.00903135
															85.8845	0.33224	0.00756235
															101.904	0.32615	0.00784109
																	0.00584468

## Sheet: Figure 5(a)
Figure 5(a). Ionic conductivity of dialyzed and not dialyzed PDADMAC samples
PDADMAC 150K						PDADMAC 400K
dialyzed			not dialyzed			dialyzed			not dialyzed
ct (g/L)	conductivity (S cm-1)	error	ct (g/L)	conductivity (S cm-1)	error	ct (g/L)	conductivity (S cm-1)	error	ct (g/L)	conductivity (S cm-1)	error
0.04007	1.52747e-05	2.8421e-08	0.02761	1.33768e-05	8.47909e-09	0.00964	7.30878e-06	1.08536e-08	0.02757	1.70856e-05	1.74954e-08
0.08131	2.2264e-05	3.63648e-08	0.0536	3.06532e-05	1.08687e-07	0.03395	1.48056e-05	4.515e-08	0.06633	2.95061e-05	2.02908e-08
0.16243	3.90838e-05	2.06148e-07	0.06887	3.81434e-05	1.52718e-07	0.03882	1.48654e-05	2.49e-08	0.14091	6.61413e-05	1.43866e-07
0.32537	6.94403e-05	3.11833e-07	0.15092	6.45479e-05	1.73325e-07	0.07769	2.31425e-05	4.515e-08	0.38919	0.000167008	1.49317e-07
0.51706	0.000107626	3.10613e-07	0.32654	0.000116242	4.38133e-07	0.15552	3.23358e-05	4.32e-08	0.72634	0.000318679	1.31567e-07
0.65127	0.000134368	2.39278e-07	0.62745	0.000230246	1.21743e-06	0.30945	6.40849e-05	2.37682e-07	1.98831	0.000990059	1.42467e-07
1.31114	0.000257636	8.80897e-07	1.52703	0.000735023	3.65458e-06	0.58002	0.000116788	9.13771e-08	3.02149	0.00152	3.94821e-07
1.45928	0.000291901	1.84429e-06	2.90711	0.00135	4.89037e-06	1.15584	0.000233583	1.12e-07	4.72195	0.00218	2.81885e-06
3.00314	0.000640969	1.43494e-08	5.87751	0.0028	1.9742e-06	2.90424	0.000622473	3.55295e-07	8.92098	0.00469	2.80854e-06
5.27713	0.0012	6.5242e-06	12.5944	0.00561	1.0475e-06	4.04175	0.000812567	7.03e-07	18.2324	0.00942	1.66188e-05
10.5915	0.00194	2.35183e-05	26.7591	0.00904	0.000129524	14.5503	0.00292	3.9825e-06	37.5028	0.01904	3.55611e-05
21.4736	0.00351	3.83068e-06	48.4171	0.01705	1.23944e-05	30.394	0.00591	6.1965e-06
43.4016	0.00657	1.13471e-05
90.473	0.01288	1.42594e-08

## Sheet: Figure 5(b)
Figure 5(b). Ionic conductivity of dialyzed and not dialyzed PAAcDMAC
PAAcDMAC 100K						PAAcDMAC 1600K						PAAcDMAC-PF 1600K
dialyzed			not dialyzed			dialyzed			not dialyzed			dialyzed			not dialyzed
ct (g/L)	conductivity (S cm-1)	error	ct (g/L)	conductivity (S cm-1)	error	ct (g/L)	conductivity (S cm-1)	error	ct (g/L)	conductivity (S cm-1)	error	ct (g/L)	conductivity (S cm-1)	error	ct (g/L)	conductivity (S cm-1)	error
0.01523	9.34324e-06	2.25634e-07	0.04035	2.02378e-05	1.05999e-07	0.00447	5.47088e-06	2.42519e-08	0.04019	3.06362e-05	6.29761e-09	0.08116	1.2131e-05	1.41019e-08	0.0654	2.96073e-05	1.03347e-07
0.03035	1.13608e-05	4.93618e-07	0.07553	2.67428e-05	2.60069e-08	0.00899	6.61916e-06	2.44507e-08	0.03516	1.3365e-05	1.64923e-08	0.16632	1.80776e-05	2.54693e-08	0.13961	6.22615e-05	1.10716e-07
0.06018	1.78734e-05	2.08219e-08	0.12105	3.69502e-05	4.06559e-08	0.01812	8.33177e-06	4.57215e-08	0.106	3.43704e-05	5.96519e-08	0.33696	3.19026e-05	4.57e-08	0.27146	0.000141677	2.40917e-07
0.12131	3.38719e-05	2.86595e-08	0.27658	6.73044e-05	6.36764e-08	0.0366	9.33089e-06	3.16647e-08	0.27146	0.000141677	1.65563e-07	0.92125	6.97867e-05	3.28e-08	0.611155	0.000265636	6.02111e-07
0.24529	7.81058e-05	2.90843e-08	0.45733	0.000160974	1.35838e-07	0.07393	1.28189e-05	3.28345e-08	0.43606	0.000160621	2.06214e-07	2.58535	0.000204045	2.34e-07	1.54432	0.000601004	7.94317e-07
0.65293	0.000135235	5.42909e-09	0.71711	0.000173102	8.97195e-07	0.15167	2.20987e-05	1.585e-08	0.8411	0.000405222	6.42788e-07	6.3772	0.000454635	9.23e-07	8.41704	0.00305	1.3688e-06
1.39506	0.000244531	2.2684e-07	2.08389	0.000546913	1.84612e-07	0.26715	3.28543e-05	4.63405e-08	1.93384	0.000875149	2.11348e-06				14.4435	0.00578801	2.23196e-06
2.79101	0.000450478	5.79167e-07	3.05783	0.000880126	1.11047e-06	0.57309	6.09354e-05	1.675e-08	3.33683	0.00137	2.60893e-06				29.7686	0.01029	1.07108e-05
5.82909	0.000945821	7.70968e-08	7.30181	0.00215	8.68519e-08	1.20477	0.000122356	1.7e-08	5.93252	0.00248	3.65962e-06				30.0176	0.00994	8.4645e-06
8.9198	0.00134	0.000135572	13.2536	0.00376	1.52809e-05	2.50064	0.000188693	1.43055e-07	11.7047	0.0043	2.85013e-05				58.3505	0.0196	0
			27.5062	0.00619	3.40114e-05	6.6392	0.000637795	3.825e-07	23.9765	0.00749	2.19493e-05
			48.346	0.01183	8.0525e-06	12.8856	0.00102	7.99e-07
						24.9881	0.00284	1.1315e-06
										--

## Sheet: Figure 6(a) & 6(b)
Figure 6. Correlation length and reduced correlation length data versus cp for dialyzed PDADMAC and PAAcDMAC aqueous solutions.
PDADMAC 150K					PDADMAC 400K					PAAcDMAC 100K					PAAcDMAC 1600K					PAAcDMAC-PF 1600K
cp (M)	Correlation length, ξ (nm)	error	f1/3ξ (nm)	error	cp (M)	Correlation length, ξ (nm)	error​​​	f1/3ξ (nm)	error​​​​	cp (M)	Correlation length, ξ (nm)	error	f1/3ξ (nm)	error​​​​​	cp (M)	Correlation length, ξ (nm)	error	f1/3ξ (nm)	error​​​​​​	cp (M)	Correlation length, ξ (nm)	error	f1/3ξ (nm)	error​​​​​​​
0.03295	14.2154	0.644718	9.52468	0.463791	0.01348	23.0999	0.16461	14.9449	0.379394	0.02449	25.7508	0.791344	11.1746	0.980285	0.01689	34.1478	1.27615	12.7832	1.62013	0.0186	30.5009	0.0358687	11.6567	1.84538
0.04984	12.4914	0.242951	8.36959	0.220232	0.02211	19.5738	0.583661	12.6636	0.487643	0.02449	28.1757	0.421136	12.2269	1.02112	0.02381	26.1799	0.72767	9.80042	1.21773	0.02508	27.1999	0.0595444	10.3952	1.64578
0.07568	9.87922	0.482293	6.61935	0.343786	0.0335	15.0676	0.16361	9.74825	0.260039	0.08797	16.4481	0.0759631	7.13772	0.587399	0.03893	23.7101	0.448388	8.87585	1.08793	0.03896	22.0463	0.38012	8.42555	1.34171
0.11406	9.10607	0.00790543	6.10132	0.108265	0.05041	12.6677	0.123155	8.1956	0.214999	0.08797	15.4758	0.562113	6.71578	0.603317	0.07019	19.6965	0.784196	7.37336	0.939962	0.06765	20.1384	0.873911	7.69641	1.26334
0.18038	7.40942	0.0273843	4.96451	0.0898802	0.07659	10.2666	0.260788	6.64219	0.233793	0.17735	12.2719	0.178385	5.32541	0.444359	0.0901	16.4052	0.020355	6.14125	0.74377	0.09086	17.1672	0.387533	6.56088	1.04914
0.27876	6.42452	0.117232	4.3046	0.109501	0.11719	9.22641	0.120678	5.96919	0.165073	0.36758	8.26735	0.618395	3.58764	0.398634	0.1256	14.3452	0.0511881	5.37009	0.650623	0.14495	13.9626	0.150147	5.33618	0.846699
0.42543	5.02655	0.0673062	3.36793	0.0748112	0.17831	8.06571	0.282192	5.21826	0.22248	0.36758	9.37789	0.0631249	4.06956	0.335498	0.22531	11.7224	0.10962	4.38825	0.533017	0.23322	12.1532	0.4019	4.64464	0.751149
0.68316	4.33323	0.0615332	2.90338	0.0659371	0.27971	6.64184	0.230417	4.29706	0.182167	0.53423	7.63449	0.290051	3.31301	0.299906	0.33374	10.1342	0.132611	3.79371	0.462108	0.34338	9.78689	0.0134677	3.74031	0.592139
					0.4251	5.98399	0.410553	3.87145	0.281867						0.51261	8.79998	0.225984	3.29426	0.407819	0.51146	8.53694	0.0908061	3.26261	0.517658
					0.67613	4.52028	0.145674	2.92448	0.118152

## Sheet: Figure S2 (a) 
Figure S2 (a). Conductivity versus frequency spectra for dialyzed PDADMAC 150K for different concentrations (ct)
	Conductivity (S/cm)
Frequency (Hz)	90.47 g/L	43.40 g/L	21.47 g/L	10.59 g/L	5.28 g/L	3.00 g/L	1.46 g/L	1.31 g/L	0.65 g/L	0.52 g/L	0.32 g/L	0.16 g/L	0.081 g/L	0.040 g/L
10000000	0.01292	0.00661	0.00354	0.00198	0.00124	0.000675026	0.00036391	0.000294929	0.000162604	0.000138592	9.05929e-05	6.18054e-05	4.10711e-05	2.83489e-05
7407410	0.01292	0.00661	0.00353	0.00198	0.00123	0.00066631	0.000339481	0.000283686	0.000156223	0.000130972	8.65188e-05	5.39349e-05	3.54084e-05	2.45794e-05
5486970	0.01293	0.00662	0.00352	0.00198	0.00123	0.000657602	0.000320534	0.000274847	0.000150135	0.000124292	8.22375e-05	4.96018e-05	3.11945e-05	2.14447e-05
4064420	0.01293	0.00662	0.00351	0.00197	0.00122	0.00065267	0.000314604	0.000269203	0.000145622	0.000119441	7.89105e-05	4.67533e-05	2.85109e-05	1.95342e-05
3010680	0.01295	0.00662	0.00351	0.00197	0.00122	0.000649422	0.000305414	0.000265438	0.000142779	0.000116451	7.70022e-05	4.56068e-05	2.76202e-05	1.92566e-05
2230140	0.01295	0.00662	0.00351	0.00197	0.00122	0.000647616	0.00030049	0.000263518	0.000140383	0.000113487	7.47018e-05	4.38938e-05	2.61889e-05	1.81382e-05
1651950	0.01295	0.00662	0.00351	0.00197	0.00121	0.000646149	0.000297491	0.00026195	0.000139037	0.000112267	7.34435e-05	4.28888e-05	2.54714e-05	1.77548e-05
1223670	0.01296	0.00662	0.0035	0.00197	0.00121	0.000645082	0.000295709	0.000260902	0.000137603	0.000111111	7.25652e-05	4.1975e-05	2.48094e-05	1.73654e-05
906421	0.01294	0.00662	0.0035	0.00196	0.00121	0.00064427	0.00029477	0.00026032	0.000137151	0.000110141	7.16664e-05	4.12154e-05	2.42192e-05	1.69821e-05
671423	0.01294	0.00662	0.00351	0.00196	0.00121	0.000643611	0.000294087	0.000259825	0.000136657	0.000109593	7.11323e-05	4.06561e-05	2.37385e-05	1.66406e-05
497350	0.01293	0.00661	0.00351	0.00196	0.00121	0.000643063	0.000293621	0.000259429	0.000136287	0.0001092	7.07536e-05	4.02372e-05	2.33655e-05	1.63473e-05
368408	0.01291	0.00661	0.00351	0.00196	0.00121	0.000642629	0.000293305	0.000259131	0.00013594	0.000108859	7.04508e-05	3.99161e-05	2.30124e-05	1.60758e-05
272894	0.01289	0.00661	0.00351	0.00196	0.00121	0.000642218	0.00029306	0.000258884	0.000135758	0.000108684	7.03002e-05	3.97495e-05	2.28322e-05	1.58461e-05
202144	0.01286	0.0066	0.00351	0.00196	0.00121	0.000641905	0.000292866	0.000258698	0.000135592	0.000108531	7.01848e-05	3.96369e-05	2.27206e-05	1.57382e-05
149736	0.01282	0.00659	0.00351	0.00196	0.00121	0.000641559	0.00029283	0.000258554	0.00013543	0.000108392	6.99931e-05	3.9502e-05	2.26e-05	1.56152e-05
110916	0.01277	0.00659	0.0035	0.00196	0.00121	0.000641307	0.000292707	0.000258426	0.000135322	0.000108294	6.98903e-05	3.94229e-05	2.25291e-05	1.55417e-05
82159.9	0.01269	0.00657	0.0035	0.00196	0.00121	0.00064093	0.00029257	0.000258275	0.000135208	0.000108194	6.99055e-05	3.93542e-05	2.24736e-05	1.54865e-05
60859.2	0.0126	0.00655	0.00349	0.00195	0.00121	0.000640591	0.000292404	0.000258112	0.000135097	0.000108101	6.9828e-05	3.93014e-05	2.2433e-05	1.54548e-05
45080.9	0.01247	0.00653	0.00348	0.00195	0.0012	0.000640052	0.000292273	0.000257999	0.000135016	0.000108032	6.97672e-05	3.92595e-05	2.24021e-05	1.54381e-05
33393.2	0.01232	0.0065	0.00347	0.00195	0.0012	0.000639595	0.000292142	0.000257872	0.000134943	0.000107974	6.97163e-05	3.92233e-05	2.23741e-05	1.54037e-05
24735.7	0.01212	0.00646	0.00345	0.00194	0.0012	0.000638942	0.000291971	0.000257732	0.000134868	0.000107914	6.96659e-05	3.91663e-05	2.23354e-05	1.53742e-05
18322.8	0.01186	0.00641	0.00343	0.00193	0.0012	0.000638135	0.000291768	0.00025758	0.000134797	0.000107862	6.96228e-05	3.91168e-05	2.23015e-05	1.53485e-05
13572.4	0.01155	0.00634	0.0034	0.00192	0.00119	0.000637149	0.000291527	0.000257417	0.000134726	0.000107812	6.95835e-05	3.90793e-05	2.22753e-05	1.53284e-05
10053.6	0.01115	0.00625	0.00336	0.00191	0.00119	0.000635916	0.00029122	0.000257218	0.000134647	0.000107757	6.95416e-05	3.90662e-05	2.22639e-05	1.53182e-05
7447.14	0.01064	0.00614	0.00331	0.0019	0.00118	0.000634371	0.000290836	0.00025698	0.000134562	0.000107699	6.95006e-05	3.90519e-05	2.22531e-05	1.53085e-05
5516.4	0.01001	0.00598	0.00325	0.00188	0.00118	0.00063241	0.000290341	0.000256691	0.000134462	0.000107633	6.94573e-05	3.90319e-05	2.22398e-05	1.52969e-05
4086.22	0.00923	0.00578	0.00318	0.00185	0.00117	0.000629927	0.000289713	0.000256334	0.000134343	0.000107556	6.94081e-05	3.90074e-05	2.22254e-05	1.5285e-05
3026.83	0.00831	0.00551	0.00308	0.00182	0.00116	0.000626708	0.0002889	0.000255884	0.000134198	0.000107464	6.93518e-05	3.89826e-05	2.22122e-05	1.52736e-05
2242.1	0.00725	0.00517	0.00297	0.00178	0.00115	0.00062254	0.000287843	0.000255314	0.000134018	0.000107347	6.92849e-05	3.89579e-05	2.22003e-05	1.52639e-05
1660.81	0.00612	0.00473	0.00282	0.00173	0.00113	0.000617051	0.00028641	0.000254525	0.000133761	0.000107183	6.91904e-05	3.89312e-05	2.21883e-05	1.52538e-05
1230.23	0.00498	0.00422	0.00264	0.00166	0.00111	0.000609801	0.000284547	0.000253525	0.000133466	0.000106989	6.90777e-05	3.89316e-05	2.21908e-05	1.52524e-05
911.283	0.00391	0.00363	0.00243	0.00158	0.00109	0.000601045	0.000282088	0.000252178	0.00013304	0.000106723	6.89335e-05	3.89125e-05	2.21881e-05	1.52496e-05
675.024	0.00299	0.00302	0.00217	0.00149	0.00105	0.000589264	0.0002789	0.000250418	0.000132499	0.000106394	6.87623e-05	3.8855e-05	2.21671e-05	1.52344e-05
500.018	0.00222	0.00241	0.00189	0.00137	0.00101	0.000574339	0.000274691	0.000248021	0.000131771	0.00010595	6.85353e-05	3.87802e-05	2.21413e-05	1.52156e-05
370.384	0.00163	0.00187	0.00159	0.00124	0.000956525	0.000555626	0.000269129	0.00024472	0.000130773	0.000105342	6.82256e-05	3.86806e-05	2.21079e-05	1.51918e-05
274.358	0.00118	0.00141	0.00129	0.00109	0.000889756	0.000532455	0.000261839	0.0002402	0.000129434	0.000104515	6.78208e-05	3.85453e-05	2.20646e-05	1.51608e-05
203.228	0.000845852	0.00104	0.00101	0.000927311	0.000809725	0.000503973	0.000252302	0.000234003	0.000127621	0.000103379	6.72764e-05	3.8362e-05	2.2007e-05	1.51198e-05
150.54	0.000605159	0.000758183	0.00076978	0.000763663	0.000717593	0.000469395	0.000239939	0.000225586	0.000125167	0.000101816	6.65434e-05	3.81124e-05	2.19303e-05	1.50648e-05
111.511	0.000432362	0.000546166	0.000570407	0.000607846	0.000616487	0.000428205	0.000224192	0.000214341	0.000121869	9.96658e-05	6.55644e-05	3.77754e-05	2.18283e-05	1.49914e-05
82.6006	0.000309319	0.00039052	0.000414227	0.000468714	0.000511988	0.000380646	0.000204699	0.00019973	0.000117488	9.67418e-05	6.42662e-05	3.73226e-05	2.16917e-05	1.48949e-05
61.1856	0.00022187	0.000277537	0.000296282	0.000351575	0.000410854	0.00032817	0.000181546	0.000181403	0.00011172	9.27962e-05	6.25214e-05	3.67251e-05	2.15103e-05	1.4769e-05
45.3227	0.000159627	0.000196994	0.000210055	0.000258343	0.000319295	0.000273138	0.000155607	0.00015976	0.00010433	8.76118e-05	6.0263e-05	3.59254e-05	2.12695e-05	1.46031e-05
33.5723	0.000115373	0.000139796	0.000148193	0.000186632	0.000241327	0.000219754	0.000128537	0.00013571	9.51409e-05	8.09959e-05	5.74257e-05	3.48837e-05	2.09529e-05	1.43929e-05
24.8684	8.37699e-05	9.94844e-05	0.000104425	0.000133349	0.000178321	0.000171284	0.000102411	0.000111026	8.42785e-05	7.29322e-05	5.37429e-05	3.35359e-05	2.05362e-05	1.41306e-05
18.421	6.11156e-05	7.10802e-05	7.37272e-05	9.4682e-05	0.000129653	0.000130026	7.90731e-05	8.76562e-05	7.21871e-05	6.36414e-05	4.92229e-05	3.1821e-05	1.99962e-05	1.3808e-05
13.6452	4.47685e-05	5.10462e-05	5.22956e-05	6.71115e-05	9.32175e-05	9.67076e-05	5.9608e-05	6.71908e-05	5.96662e-05	5.36594e-05	4.39052e-05	2.96837e-05	1.92977e-05	1.3413e-05
10.1076	3.2947e-05	3.68714e-05	3.727e-05	4.76141e-05	6.66061e-05	7.08173e-05	4.41693e-05	5.02975e-05	4.76664e-05	4.37251e-05	3.79686e-05	2.70938e-05	1.84102e-05	1.2937e-05
7.48709	2.43239e-05	2.67694e-05	2.67417e-05	3.39325e-05	4.74682e-05	5.13002e-05	3.23235e-05	3.7041e-05	3.70169e-05	3.45014e-05	3.17738e-05	2.4101e-05	1.73011e-05	1.23673e-05
5.54599	1.80402e-05	1.95476e-05	1.92708e-05	2.42565e-05	3.38888e-05	3.67958e-05	2.34674e-05	2.69079e-05	2.80934e-05	2.65282e-05	2.57313e-05	2.0806e-05	1.5938e-05	1.16843e-05
4.10814	1.34076e-05	1.43464e-05	1.39752e-05	1.74653e-05	2.42576e-05	2.62507e-05	1.69175e-05	1.93563e-05	2.09654e-05	2.00083e-05	2.02641e-05	1.74046e-05	1.43648e-05	1.08942e-05
3.04307	9.99207e-06	1.05631e-05	1.02036e-05	1.26467e-05	1.74453e-05	1.86779e-05	1.21357e-05	1.38207e-05	1.54534e-05	1.48772e-05	1.55973e-05	1.41185e-05	1.25742e-05	9.9763e-06
2.25412	7.47325e-06	7.8106e-06	7.48205e-06	9.20011e-06	1.2603e-05	1.3289e-05	8.67986e-06	9.81017e-06	1.12911e-05	1.09557e-05	1.17799e-05	1.11255e-05	1.06591e-05	8.92557e-06
1.66972	5.59416e-06	5.79456e-06	5.5115e-06	6.74519e-06	9.14553e-06	9.48851e-06	6.21242e-06	6.95181e-06	8.18881e-06	8.00656e-06	8.80719e-06	8.59494e-06	8.75674e-06	7.79711e-06
1.23683	4.20286e-06	4.32313e-06	4.07983e-06	4.96802e-06	6.68036e-06	6.80463e-06	4.45714e-06	4.9331e-06	5.89798e-06	5.81986e-06	6.51187e-06	6.51558e-06	6.98401e-06	6.60305e-06
0.91617	3.16934e-06	3.23265e-06	3.03192e-06	3.68013e-06	4.89652e-06	4.91215e-06	3.1966e-06	3.51186e-06	4.23677e-06	4.22169e-06	4.77309e-06	4.87808e-06	5.42218e-06	5.42646e-06
0.67865	2.3921e-06	2.42695e-06	2.26515e-06	2.73961e-06	3.60945e-06	3.57371e-06	2.30304e-06	2.51043e-06	3.04226e-06	3.05935e-06	3.47037e-06	3.61223e-06	4.11831e-06	4.32516e-06
0.5027	1.81081e-06	1.82407e-06	1.69903e-06	2.04809e-06	2.66991e-06	2.61816e-06	1.67066e-06	1.80477e-06	2.18809e-06	2.22089e-06	2.51185e-06	2.65581e-06	3.07602e-06	3.36714e-06
0.37237	1.37327e-06	1.37782e-06	1.27769e-06	1.53596e-06	1.98557e-06	1.92833e-06	1.2192e-06	1.30779e-06	1.57837e-06	1.61612e-06	1.81411e-06	1.93909e-06	2.27014e-06	2.56699e-06
0.27583	1.04314e-06	1.04205e-06	9.64799e-07	1.15668e-06	1.48242e-06	1.42976e-06	8.9277e-07	9.5242e-07	1.14333e-06	1.18067e-06	1.30903e-06	1.41019e-06	1.65997e-06	1.93241e-06
0.20432	7.93929e-07	7.90565e-07	7.3064e-07	8.73655e-07	1.11206e-06	1.06604e-06	6.5586e-07	6.98678e-07	8.32021e-07	8.64871e-07	9.45876e-07	1.02293e-06	1.20495e-06	1.43989e-06
0.15135	6.04449e-07	6.01864e-07	5.5513e-07	6.62542e-07	8.36623e-07	7.98575e-07	4.84629e-07	5.15369e-07	6.09216e-07	6.37451e-07	6.86853e-07	7.43355e-07	8.72493e-07	1.06746e-06
0.11211	4.60903e-07	4.5897e-07	4.23015e-07	5.03277e-07	6.3162e-07	6.00257e-07	3.61173e-07	3.82217e-07	4.4882e-07	4.71349e-07	5.00763e-07	5.41731e-07	6.30916e-07	7.87637e-07
0.1	4.13337e-07	4.12914e-07	3.81903e-07	4.527e-07	5.67684e-07	5.36524e-07	3.2218e-07	3.4142e-07	3.98564e-07	4.20165e-07	4.43862e-07	4.80543e-07	5.5732e-07	7.00257e-07

[truncated: 15 more sheets: Figure S2 (b) , Figure S2 (c)  , Figure S2 (d) , Figure S2 (e), Figure S2 (f) , Figure S2 (g) , Figure S2 (h)  , Figure S2 (i)   , Figure S2 (j), Figure S3, Figure S4 (a), Figure S4 (b) , Figure S4 (c) , Figure S4 (d) , Figure S4 (e) ]
